# Supplementary material for: Postpartum depression and autoimmune disease: a bidirectional Mendelian randomization study
Source: Front Psychiatry. 2024 Aug 29;15:1425623. doi: 10.3389/fpsyt.2024.1425623 (PMC11390621; doi:10.3389/fpsyt.2024.1425623)
Supplement: Supplementary file 1 [file DataSheet1.csv]

	pos	other_allele.exposure	effect_allele.exposure	SNP	pvale	beta	se
15	34649764	G	C	rs12037767	1.49E-06	0.108365	0.0225189
18	57965463	T	C	rs1343635	4.68E-06	0.060718	0.0132609
20	23047998	G	C	rs13008867	1.43E-07	0.0949732	0.0180495
54	141601381	A	G	rs77609760	1.19E-06	0.134762	0.0277478
58	39108485	C	T	rs28362638	2.32E-06	0.145123	0.0307263
63	177161217	C	T	rs1920133	4.13E-06	0.128372	0.0278768
86	107724544	T	C	rs154171	4.73E-06	-0.0646289	0.0141219
87	149074831	A	C	rs250665	4.74E-06	0.0705792	0.0154236
100	165095198	A	G	rs6873557	1.61E-06	0.0654768	0.0136497
145	151906286	C	A	rs2347923	1.99E-10	-0.0891454	0.0140123
194	4008232	G	A	rs6462527	1.17E-06	-0.0702734	0.014459
200	1181480	T	C	rs7818243	3.15E-06	0.0680662	0.014605
207	112256517	C	T	rs7841225	2.52E-06	-0.204546	0.0434634
211	134521985	T	C	rs74840166	1.16E-06	0.129099	0.0265479
217	28372024	C	G	rs1249272	3.29E-06	-0.0921242	0.0198033
245	91151882	G	A	rs141420486	1.31E-06	-0.79248	0.163789
302	60613595	A	G	rs61925040	1.13E-06	-0.0738978	0.0151798
306	63074063	C	T	rs192348978	2.82E-06	-0.24692	0.0527249
309	98442749	C	T	rs9517298	4.84E-06	0.0615341	0.0134597
313	25835894	C	T	rs72661401	3.91E-06	-0.12925	0.0279997
322	49341877	C	T	rs34227011	3.83E-06	0.0615286	0.013316
323	59917810	T	C	rs74059360	4.56E-06	-0.111747	0.0243783
325	62572990	T	C	rs1489869	3.33E-06	-0.0618612	0.0133056
329	85499284	T	A	rs58123384	9.13E-08	0.072478	0.0135644
338	88694603	C	T	rs75847658	7.16E-07	-0.320542	0.0646648
349	54806939	A	G	rs8093506	1.19E-06	-0.0685538	0.0141146
372	57030901	T	C	rs140241916	7.22E-07	-0.176302	0.0355789
377	48502747	C	G	rs9615337	1.47E-06	0.0644399	0.0133842
